# Supplementary material for: A Sustainable Approach for Degradation of Alternariol by Peroxidase Extracted from Soybean Hulls: Performance, Pathway, and Toxicity Evaluation
Source: Foods. 2024 Aug 1;13(15):2434. doi: 10.3390/foods13152434 (PMC11311967; doi:10.3390/foods13152434)
Supplement: Supplementary file 1 [file foods-13-02434-s001.zip]

Archive with 1 entries (1 files):
- foods-3104543-supplementary.pdf
